# Supplementary material for: Wildfire precursors show complementary predictability in different timescales
Source: Nat Commun. 2023 Oct 26;14:6829. doi: 10.1038/s41467-023-42597-5 (PMC10603132; doi:10.1038/s41467-023-42597-5)
Supplement: Supplementary file 3 — Source Data [file 41467_2023_42597_MOESM3_ESM.zip]

Archive with 61 entries (56 files):
- Source Data/
- Source Data/Source Data Fig1/
- Source Data/.DS_Store
- __MACOSX/Source Data/._.DS_Store
- Source Data/Source Data Fig3/
- Source Data/Source Data Fig4/
- Source Data/Source Data Fig2/
- Source Data/Source Data Fig1/Fig1a.pdf
- __MACOSX/Source Data/Source Data Fig1/._Fig1a.pdf
- Source Data/Source Data Fig1/Fig1c.pdf
- __MACOSX/Source Data/Source Data Fig1/._Fig1c.pdf
- Source Data/Source Data Fig1/Fig1b.pdf
- __MACOSX/Source Data/Source Data Fig1/._Fig1b.pdf
- Source Data/Source Data Fig1/.DS_Store
- __MACOSX/Source Data/Source Data Fig1/._.DS_Store
- Source Data/Source Data Fig1/Fig1d(2).mat
- Source Data/Source Data Fig1/Fig1d.pdf
- __MACOSX/Source Data/Source Data Fig1/._Fig1d.pdf
- Source Data/Source Data Fig1/Fig1b.mat
- Source Data/Source Data Fig1/Fig1a.mat
- Source Data/Source Data Fig1/Fig1c.xlsx
- __MACOSX/Source Data/Source Data Fig1/._Fig1c.xlsx
- Source Data/Source Data Fig1/Fig1d(1).mat
- Source Data/Source Data Fig3/DV_TL.mat
- Source Data/Source Data Fig3/.DS_Store
- __MACOSX/Source Data/Source Data Fig3/._.DS_Store
- Source Data/Source Data Fig3/Fig3.pdf
- __MACOSX/Source Data/Source Data Fig3/._Fig3.pdf
- Source Data/Source Data Fig3/DV_PC.mat
- Source Data/Source Data Fig3/VPD.mat
- __MACOSX/Source Data/Source Data Fig3/._VPD.mat
- Source Data/Source Data Fig3/Tmax.mat
- __MACOSX/Source Data/Source Data Fig3/._Tmax.mat
- Source Data/Source Data Fig3/EVI.mat
- __MACOSX/Source Data/Source Data Fig3/._EVI.mat
- Source Data/Source Data Fig3/DV.mat
- Source Data/Source Data Fig4/.DS_Store
- __MACOSX/Source Data/Source Data Fig4/._.DS_Store
- Source Data/Source Data Fig4/Land_Cover_025d.tif
- __MACOSX/Source Data/Source Data Fig4/._Land_Cover_025d.tif
- Source Data/Source Data Fig4/Fig4a.pdf
- __MACOSX/Source Data/Source Data Fig4/._Fig4a.pdf
- Source Data/Source Data Fig4/Fig4b.pdf
- __MACOSX/Source Data/Source Data Fig4/._Fig4b.pdf
- Source Data/Source Data Fig4/Climate_Zone_025d.tif
- __MACOSX/Source Data/Source Data Fig4/._Climate_Zone_025d.tif
- Source Data/Source Data Fig4/DV.mat
- Source Data/Source Data Fig2/.DS_Store
- __MACOSX/Source Data/Source Data Fig2/._.DS_Store
- Source Data/Source Data Fig2/Fig2a.mat
- Source Data/Source Data Fig2/Fig2c(bottom-up).xlsx
- Source Data/Source Data Fig2/Fig2c(top-down).xlsx
- __MACOSX/Source Data/Source Data Fig2/._Fig2c(top-down).xlsx
- Source Data/Source Data Fig2/Fig2c.pdf
- __MACOSX/Source Data/Source Data Fig2/._Fig2c.pdf
- Source Data/Source Data Fig2/Fig2b.pdf
- __MACOSX/Source Data/Source Data Fig2/._Fig2b.pdf
- Source Data/Source Data Fig2/Fig2b.xlsx
- __MACOSX/Source Data/Source Data Fig2/._Fig2b.xlsx
- Source Data/Source Data Fig2/Fig2a.pdf
- __MACOSX/Source Data/Source Data Fig2/._Fig2a.pdf
