# Supplementary material for: Wildfire precursors show complementary predictability in different timescales
Source: Nat Commun. 2023 Oct 26;14:6829. doi: 10.1038/s41467-023-42597-5 (PMC10603132; doi:10.1038/s41467-023-42597-5)
Supplement: Supplementary file 3 — Source Data [file 41467_2023_42597_MOESM3_ESM.zip › Source Data/Source Data Fig1/Fig1c.xlsx]

## Sheet: Sheet1
Region	Global	Europe	Asia	North America	South America	Africa	Australia
Top-down Percentage	73.3	69.7	85.5	57.2	85.2	68.3	45.1
Bottom-up Percentage	26.7	30.3	14.5	42.8	14.8	31.7	54.9
