# Supplementary material for: Wildfire precursors show complementary predictability in different timescales
Source: Nat Commun. 2023 Oct 26;14:6829. doi: 10.1038/s41467-023-42597-5 (PMC10603132; doi:10.1038/s41467-023-42597-5)
Supplement: Supplementary file 3 — Source Data [file 41467_2023_42597_MOESM3_ESM.zip › Source Data/Source Data Fig2/Fig2c(bottom-up).xlsx]

## Sheet: Sheet1
	TL
0	23.5012
1	0
2	0
3	0
4	0
5	23.5012
6	0
7	0
8	23.5012
9	23.5012
10	5.56528
11	64.6923
12	64.6923
13	64.6923
14	64.6923
15	64.6923
16	64.6923
17	64.6923
18	64.6923
19	23.5012
20	0
21	0
22	0
23	0
24	0
25	0
26	0
27	0
28	0
29	0
30	0
31	0
32	23.5012
33	23.5012
34	23.5012
35	23.5012
36	64.6923
37	23.5012
38	23.5012
39	23.5012
40	64.6923
41	23.5012
42	64.6923
43	64.6923
44	64.6923
45	0
46	0
47	0
48	0
49	0
50	0
51	0
52	0
53	0
54	0
55	0
56	0
57	0
58	0
59	23.5012
60	23.5012
61	23.5012
62	23.5012
63	64.6923
64	23.5012
65	64.6923
66	64.6923
67	64.6923
68	64.6923
69	64.6923
70	64.6923
71	64.6923
72	64.6923
73	64.6923
74	0
75	0
76	0
77	0
78	0
79	0
80	0
81	0
82	0
83	0
84	0
85	0
86	23.5012
87	64.6923
88	23.5012
89	23.5012
90	64.6923
91	23.5012
92	23.5012
93	5.56528
94	5.56528
95	5.56528
96	0
97	0
98	0
99	0
100	0
101	0
102	0
103	0
104	0
105	0
106	0
107	23.5012
108	23.5012
109	23.5012
110	23.5012
111	23.5012
112	5.56528
113	5.56528
114	5.56528
115	5.56528
116	5.56528
117	5.56528
118	23.5012
119	23.5012
120	5.56528
121	0
122	0
123	0
124	0
125	0
126	0
127	0
128	0
129	0
130	0
131	0
132	0
133	0
134	0
135	0
136	0
137	0
138	0
139	0
140	23.5012
141	23.5012
142	23.5012
143	23.5012
144	23.5012
145	23.5012
146	23.5012
147	23.5012
148	23.5012
149	23.5012
150	23.5012
151	23.5012
152	23.5012
153	23.5012
154	23.5012
155	23.5012
156	23.5012
157	23.5012
158	23.5012
159	5.56528
160	5.56528
161	23.5012
162	5.56528
163	5.56528
164	23.5012
165	5.56528
166	5.56528
167	5.56528
168	5.56528
169	5.56528
170	5.56528
171	5.56528
172	5.56528
173	0
174	0
175	0
176	0
177	0
178	0
179	0
180	0
181	0
182	0
183	0
184	0
185	23.5012
186	23.5012
187	23.5012
188	23.5012
189	23.5012
190	23.5012
191	23.5012
192	23.5012
193	23.5012
194	23.5012
195	23.5012
196	23.5012
197	23.5012
198	23.5012
199	23.5012
200	23.5012
201	23.5012
202	23.5012
203	23.5012
204	23.5012
205	23.5012
206	23.5012
207	5.56528
208	23.5012
209	23.5012
210	5.56528
211	5.56528
212	5.56528
213	5.56528
214	5.56528
215	5.56528
216	23.5012
217	23.5012
218	23.5012
219	5.56528
220	5.56528
221	5.56528
222	5.56528
223	0
224	0
225	0
226	0
227	0
228	0
229	0
230	23.5012
231	23.5012
232	23.5012
233	23.5012
234	23.5012
235	23.5012
236	23.5012
237	23.5012
238	23.5012
239	23.5012
240	23.5012
241	23.5012
242	23.5012
243	23.5012
244	23.5012
245	23.5012
246	23.5012
247	23.5012
248	23.5012
249	23.5012
250	23.5012
251	23.5012
252	23.5012
253	23.5012
254	23.5012
255	23.5012
256	23.5012
257	5.56528
258	5.56528
259	5.56528
260	23.5012
261	0
262	0
263	0
264	0
265	0
266	0
267	0
268	0
269	0
270	0
271	23.5012
272	23.5012
273	23.5012
274	23.5012
275	23.5012
276	23.5012
277	23.5012
278	23.5012
279	23.5012
280	23.5012
281	23.5012
282	23.5012
283	23.5012
284	23.5012
285	23.5012
286	23.5012
287	23.5012
288	23.5012
289	23.5012
290	23.5012
291	23.5012
292	23.5012
293	0
294	0
295	0
296	0
297	0
298	0
299	0
300	0
301	0
302	0
303	0
304	23.5012
305	23.5012
306	23.5012
307	23.5012
308	23.5012
309	23.5012
310	23.5012
311	23.5012
312	23.5012
313	23.5012
314	23.5012
315	23.5012
316	23.5012
317	23.5012
318	23.5012
319	23.5012
320	23.5012
321	23.5012
322	23.5012
323	23.5012
324	0
325	0
326	0
327	0
328	0
329	0
330	0
331	0
332	0
333	0
334	0
335	0
336	0
337	0
338	0
339	0
340	0
341	0
342	0
343	0
344	0
345	0
346	0
347	23.5012
348	23.5012
349	23.5012
350	23.5012
351	23.5012
352	23.5012
353	23.5012
354	23.5012
355	23.5012
356	23.5012
357	23.5012
358	23.5012
359	23.5012
360	23.5012
361	23.5012
362	23.5012
363	23.5012
364	23.5012
365	64.6923
366	64.6923
367	64.6923
368	0
369	0
370	0
371	0
372	0
373	0
374	0
375	0
376	0
377	0
378	0
379	0
380	0
381	0
382	0
383	0
384	0
385	0
386	0
387	0
388	0
389	0
390	0
391	0
392	0
393	0
394	0
395	0
396	0
397	0
398	0
399	0
400	0
401	0
402	23.5012
403	23.5012
404	23.5012
405	23.5012
406	23.5012
407	23.5012
408	23.5012
409	23.5012
410	23.5012
411	23.5012
412	23.5012
413	5.56528
414	23.5012
415	23.5012
416	23.5012
417	5.56528
418	23.5012
419	23.5012
420	23.5012
421	0
422	0
423	0
424	0
425	0
426	0
427	0
428	0
429	0
430	0
431	0
432	0
433	0
434	0
435	0
436	0
437	0
438	0
439	0
440	0
441	0
442	0
443	0
444	0
445	0
446	0
447	0
448	0
449	0
450	0
451	0
452	0
453	0
454	0
455	0
456	0
457	0
458	0
459	0
460	0
461	0
462	0
463	0
464	5.56528
465	23.5012
466	23.5012
467	23.5012
468	23.5012
469	23.5012
470	23.5012
471	23.5012
472	23.5012
473	23.5012
474	23.5012
475	23.5012
476	23.5012
477	5.56528
478	23.5012
479	23.5012
480	23.5012
481	23.5012
482	23.5012
483	23.5012
484	23.5012
485	23.5012
486	23.5012
487	23.5012
488	23.5012
489	23.5012
490	64.6923
491	64.6923
492	23.5012
493	23.5012
494	64.6923
495	0
496	0
497	0
498	0
499	0
500	0
501	0
502	0
503	0
504	0
505	0
506	0
507	0
508	0
509	0
510	0
511	0
512	0
513	0
514	0
515	0
516	0
517	0
518	0
519	0
520	0
521	0
522	0
523	0
524	0
525	0
526	0
527	0
528	0
529	0
530	0
531	0
532	0
533	0
534	0
535	0
536	0
537	0
538	0
539	0
540	0
541	0
542	0
543	0
544	0
545	0
546	0
547	0
548	0
549	23.5012
550	23.5012
551	23.5012
552	23.5012
553	23.5012
554	23.5012
555	23.5012
556	23.5012
557	23.5012
558	23.5012
559	23.5012
560	23.5012
561	23.5012
562	23.5012
563	23.5012
564	23.5012
565	23.5012
566	23.5012
567	23.5012
568	23.5012
569	23.5012
570	23.5012
571	23.5012
572	23.5012
573	23.5012
574	23.5012
575	23.5012
576	23.5012
577	23.5012
578	23.5012
579	23.5012
580	23.5012
581	23.5012
582	23.5012
583	23.5012
584	23.5012
585	23.5012
586	23.5012
587	23.5012
588	23.5012
589	23.5012
590	5.56528
591	23.5012
592	23.5012
593	23.5012
594	23.5012
595	64.6923
596	0
597	0
598	0
599	0
600	0
601	0
602	0
603	0
604	0
605	0
606	0
607	0
608	0
609	0
610	0
611	0
612	0
613	0
614	0
615	0
616	0
617	0
618	0
619	0
620	0
621	0
622	0
623	0
624	0
625	0
626	0
627	0
628	0
629	0
630	0
631	0
632	0
633	0
634	0
635	0
636	0
637	0
638	0
639	0
640	0
641	0
642	0
643	0
644	0
645	0
646	0
647	0
648	0
649	0
650	0
651	0
652	0
653	0
654	23.5012
655	23.5012
656	23.5012
657	23.5012
658	5.56528
659	23.5012
660	23.5012
661	23.5012
662	23.5012
663	23.5012
664	23.5012
665	23.5012
666	23.5012
667	64.6923
668	64.6923
669	64.6923
670	23.5012
671	64.6923
672	23.5012
673	23.5012
674	23.5012
675	23.5012
676	23.5012
677	23.5012
678	23.5012
679	23.5012
680	23.5012
681	23.5012
682	23.5012
683	23.5012
684	23.5012
685	23.5012
686	23.5012
687	5.56528
688	23.5012
689	23.5012
690	5.56528
691	23.5012
692	5.56528
693	5.56528
694	0
695	0
696	0
697	0
698	0
699	0
700	0
701	0
702	0
703	0
704	0
705	0
706	0
707	0
708	0
709	0
710	0
711	0
712	0
713	0
714	0
715	0
716	0
717	0
718	0
719	0
720	0
721	0
722	0
723	0
724	0
725	0
726	0
727	0
728	0
729	0
730	0
731	0
732	0
733	0
734	0
735	0
736	0
737	0
738	0
739	0
740	0
741	0
742	0
743	0
744	0
745	0
746	0
747	0
748	0
749	0
750	0
751	0
752	0
753	0
754	0
755	0
756	0
757	0
758	64.6923
759	23.5012
760	23.5012
761	23.5012
762	23.5012
763	23.5012
764	23.5012
765	23.5012
766	23.5012
767	5.56528
768	23.5012
769	23.5012
770	23.5012
771	23.5012
772	23.5012
773	23.5012
774	23.5012
775	23.5012
776	23.5012
777	23.5012
778	23.5012
779	23.5012
780	23.5012
781	23.5012
782	23.5012
783	23.5012
784	64.6923
785	23.5012
786	11.462
787	23.5012
788	23.5012
789	23.5012
790	23.5012
791	23.5012
792	23.5012
793	23.5012
794	23.5012
795	23.5012
796	23.5012
797	23.5012
798	23.5012
799	23.5012
800	23.5012
801	23.5012
802	5.56528
803	23.5012
804	23.5012
805	23.5012
806	23.5012
807	23.5012
808	23.5012
809	64.6923
810	23.5012
811	23.5012
812	23.5012
813	23.5012
814	5.56528
815	5.56528
816	23.5012
817	0
818	0
819	0
820	0
821	0
822	0
823	0
824	0
825	0
826	0
827	0
828	0
829	0
830	0
831	0
832	0
833	0
834	0
835	0
836	0
837	0
838	0
839	0
840	0
841	0
842	0
843	0
844	0
845	0
846	0
847	0
848	0
849	0
850	0
851	0
852	0
853	0
854	0
855	0
856	0
857	0
858	0
859	0
860	0
861	0
862	0
863	0
864	0
865	0
866	0
867	0
868	0
869	0
870	0
871	0
872	0
873	0
874	0
875	0
876	0
877	0
878	0
879	0
880	23.5012
881	23.5012
882	64.6923
883	23.5012
884	23.5012
885	23.5012
886	23.5012
887	23.5012
888	23.5012
889	23.5012
890	23.5012
891	23.5012
892	23.5012
893	23.5012
894	23.5012
895	23.5012
896	23.5012
897	23.5012
898	23.5012
899	23.5012
900	23.5012
901	23.5012
902	23.5012
903	23.5012
904	23.5012
905	23.5012
906	23.5012
907	23.5012
908	23.5012
909	23.5012
910	23.5012
911	23.5012
912	23.5012
913	23.5012
914	23.5012
915	23.5012
916	23.5012
917	23.5012
918	23.5012
919	23.5012
920	23.5012
921	23.5012
922	23.5012
923	23.5012
924	23.5012
925	23.5012
926	23.5012
927	11.462
928	23.5012
929	5.56528
930	5.56528
931	23.5012
932	23.5012
933	23.5012
934	0
935	0
936	0
937	0
938	0
939	0
940	0
941	0
942	0
943	0
944	0
945	0
946	0
947	0
948	0
949	0
950	0
951	0
952	0
953	0
954	0
955	0
956	0
957	0
958	0
959	0
960	0
961	0
962	0
963	0
964	0
965	0
966	0
967	0
968	0
969	0
970	0
971	0
972	0
973	0
974	0
975	0
976	0
977	0
978	0
979	0
980	0
981	0
982	0
983	0
984	0
985	0
986	0
987	0
988	0
989	0
990	0
991	23.5012
992	23.5012
993	23.5012
994	23.5012
995	23.5012
996	23.5012
997	23.5012
998	23.5012
999	23.5012
1000	64.6923
1001	23.5012
1002	23.5012
1003	23.5012
1004	23.5012
1005	23.5012
1006	5.56528
1007	23.5012
1008	64.6923
1009	23.5012
1010	23.5012
1011	23.5012
1012	23.5012
1013	23.5012
1014	23.5012
1015	23.5012
1016	23.5012
1017	23.5012
1018	23.5012
1019	23.5012
1020	23.5012
1021	23.5012
1022	23.5012
1023	64.6923
1024	23.5012
1025	23.5012
1026	23.5012
1027	23.5012
1028	23.5012
1029	23.5012
1030	23.5012
1031	23.5012
1032	23.5012
1033	23.5012
1034	23.5012
1035	64.6923
1036	23.5012
1037	23.5012
1038	23.5012
1039	23.5012
1040	23.5012
1041	23.5012
1042	23.5012
1043	23.5012
1044	23.5012
1045	23.5012
1046	23.5012
1047	23.5012
1048	23.5012
1049	23.5012
1050	23.5012
1051	23.5012
1052	23.5012
1053	64.6923
1054	23.5012
1055	23.5012
1056	23.5012
1057	23.5012
1058	23.5012
1059	23.5012
1060	23.5012
1061	5.56528
1062	23.5012
1063	5.56528
1064	23.5012
1065	23.5012
1066	23.5012
1067	23.5012
1068	5.56528
1069	0
1070	0
1071	0
1072	0
1073	0
1074	0
1075	0
1076	0
1077	0
1078	0
1079	0
1080	0
1081	0
1082	0
1083	0
1084	0
1085	0
1086	0
1087	0
1088	0
1089	0
1090	0
1091	0
1092	0
1093	0
1094	0
1095	0
1096	0
1097	0
1098	0
1099	0
1100	0
1101	0
1102	0
1103	0
1104	0
1105	0
1106	0
1107	0
1108	0
1109	0
1110	0
1111	0
1112	0
1113	0
1114	0
1115	0
1116	0
1117	0
1118	0
1119	0
1120	0
1121	0
1122	0
1123	23.5012
1124	23.5012
1125	23.5012
1126	5.56528
1127	23.5012
1128	23.5012
1129	23.5012
1130	5.56528
1131	23.5012
1132	23.5012
1133	23.5012
1134	23.5012
1135	23.5012
1136	64.6923
1137	5.56528
1138	23.5012
1139	23.5012
1140	23.5012
1141	23.5012
1142	23.5012
1143	23.5012
1144	23.5012
1145	23.5012
1146	23.5012
1147	64.6923
1148	23.5012
1149	23.5012
1150	23.5012
1151	23.5012
1152	23.5012
1153	23.5012
1154	23.5012
1155	23.5012
1156	11.462
1157	23.5012
1158	23.5012
1159	23.5012
1160	23.5012
1161	23.5012
1162	5.56528
1163	23.5012
1164	23.5012
1165	23.5012
1166	23.5012
1167	23.5012
1168	23.5012
1169	23.5012
1170	23.5012
1171	23.5012
1172	23.5012
1173	23.5012
1174	23.5012
1175	64.6923
1176	23.5012
1177	23.5012
1178	23.5012
1179	11.462
1180	23.5012
1181	23.5012
1182	23.5012
1183	23.5012
1184	23.5012
1185	23.5012
1186	5.56528
1187	64.6923
1188	23.5012
1189	11.462
1190	64.6923
1191	64.6923
1192	23.5012
1193	64.6923
1194	23.5012
1195	23.5012
1196	23.5012
1197	23.5012
1198	64.6923
1199	23.5012
1200	23.5012
1201	64.6923
1202	23.5012
1203	5.56528
1204	64.6923
1205	23.5012
1206	23.5012
1207	23.5012
1208	5.56528
1209	23.5012
1210	23.5012
1211	64.6923
1212	0
1213	0
1214	0
1215	0
1216	0
1217	0
1218	0
1219	0
1220	0
1221	0
1222	0
1223	0
1224	0
1225	0
1226	0
1227	0
1228	0
1229	0
1230	0
1231	0
1232	0
1233	0
1234	0
1235	0
1236	0
1237	0
1238	0
1239	0
1240	0
1241	0
1242	0
1243	0
1244	0
1245	0
1246	0
1247	0
1248	0
1249	0
1250	0
1251	0
1252	0
1253	0
1254	0
1255	0
1256	0
1257	0
1258	0
1259	0
1260	0
1261	0
1262	0
1263	0
1264	0
1265	0
1266	0
1267	0
1268	0
1269	0
1270	0
1271	0
1272	0
1273	0
1274	0
1275	0
1276	0
1277	0
1278	0
1279	0
1280	0
1281	0
1282	0
1283	0
1284	0
1285	23.5012
1286	23.5012
1287	23.5012
1288	23.5012
1289	23.5012
1290	23.5012
1291	23.5012
1292	23.5012
1293	23.5012
1294	23.5012
1295	23.5012
1296	64.6923
1297	64.6923
1298	23.5012
1299	64.6923
1300	11.462
1301	11.462
1302	11.462
1303	23.5012
1304	23.5012
1305	23.5012
1306	23.5012
1307	23.5012
1308	11.462
1309	23.5012
1310	23.5012
1311	64.6923
1312	23.5012
1313	23.5012
1314	23.5012
1315	23.5012
1316	64.6923
1317	64.6923
1318	23.5012
1319	23.5012
1320	23.5012
1321	23.5012
1322	23.5012
1323	23.5012
1324	64.6923
1325	23.5012
1326	64.6923
1327	23.5012
1328	23.5012
1329	23.5012
1330	23.5012
1331	23.5012
1332	23.5012
1333	23.5012
1334	64.6923
1335	64.6923
1336	64.6923
1337	64.6923
1338	5.56528
1339	64.6923
1340	64.6923
1341	64.6923
1342	64.6923
1343	64.6923
1344	64.6923
1345	23.5012
1346	64.6923
1347	64.6923
1348	23.5012
1349	23.5012
1350	64.6923
1351	23.5012
1352	23.5012
1353	23.5012
1354	5.56528
1355	5.56528
1356	64.6923
1357	23.5012
1358	23.5012
1359	23.5012
1360	64.6923
1361	5.56528
1362	64.6923
1363	5.56528
1364	5.56528
1365	23.5012
1366	23.5012
1367	64.6923
1368	64.6923
1369	23.5012
1370	0
1371	0
1372	0
1373	0
1374	0
1375	0
1376	0
1377	0
1378	0
1379	0
1380	0
1381	0
1382	0
1383	0
1384	0
1385	0
1386	0
1387	0
1388	0
1389	0
1390	0
1391	0
1392	0
1393	0
1394	0
1395	0
1396	0
1397	0
1398	0
1399	0
1400	0
1401	0
1402	0
1403	0
1404	0
1405	0
1406	0
1407	0
1408	0
1409	0
1410	0
1411	0
1412	0
1413	0
1414	0
1415	0
1416	0
1417	0
1418	0
1419	0
1420	0
1421	0
1422	0
1423	0
1424	0
1425	0
1426	0
1427	0
1428	0
1429	0
1430	0
1431	0
1432	0
1433	0
1434	0
1435	0
1436	0
1437	0
1438	0
1439	0
1440	0
1441	0
1442	0
1443	0
1444	0
1445	23.5012
1446	23.5012
1447	23.5012
1448	23.5012
1449	23.5012
1450	23.5012
1451	23.5012
1452	23.5012
1453	64.6923
1454	64.6923
1455	64.6923
1456	64.6923
1457	11.462
1458	5.56528
1459	64.6923
1460	5.56528
1461	23.5012
1462	5.56528
1463	23.5012
1464	23.5012
1465	23.5012
1466	23.5012
1467	23.5012
1468	11.462
1469	64.6923
1470	11.462
1471	11.462
1472	23.5012
1473	23.5012
1474	64.6923
1475	64.6923
1476	23.5012
1477	23.5012
1478	64.6923
1479	64.6923
1480	11.462
1481	11.462
1482	64.6923
1483	23.5012
1484	11.462
1485	23.5012
1486	23.5012
1487	64.6923
1488	11.462
1489	11.462
1490	5.56528
1491	64.6923
1492	11.462
1493	64.6923
1494	23.5012
1495	23.5012
1496	23.5012
1497	23.5012
1498	23.5012
1499	64.6923
1500	23.5012
1501	23.5012
1502	64.6923
1503	64.6923
1504	23.5012
1505	23.5012
1506	23.5012
1507	64.6923
1508	23.5012
1509	23.5012
1510	23.5012
1511	23.5012
1512	23.5012
1513	23.5012
1514	5.56528
1515	64.6923
1516	23.5012
1517	23.5012
1518	11.462
1519	23.5012
1520	64.6923
1521	5.56528
1522	5.56528
1523	64.6923
1524	5.56528
1525	5.56528
1526	23.5012
1527	64.6923
1528	23.5012
1529	23.5012
1530	0
1531	0
1532	0
1533	0
1534	0
1535	0
1536	0
1537	0
1538	0
1539	0
1540	0
1541	0
1542	0
1543	0
1544	0
1545	0
1546	0
1547	0
1548	0
1549	0
1550	0
1551	0
1552	0
1553	0
1554	0
1555	0
1556	0
1557	0
1558	0
1559	0
1560	0
1561	0
1562	0
1563	0
1564	0
1565	0
1566	0
1567	0
1568	0
1569	0
1570	0
1571	0
1572	0
1573	0
1574	0
1575	0
1576	0
1577	0
1578	0
1579	0
1580	0
1581	0
1582	0
1583	0
1584	0
1585	0
1586	0
1587	0
1588	0
1589	0
1590	0
1591	0
1592	0
1593	0
1594	0
1595	0
1596	0
1597	0
1598	0
1599	0
1600	0
1601	0
1602	0
1603	0
1604	0
1605	0
1606	0
1607	0
1608	0
1609	23.5012
1610	23.5012
1611	23.5012
1612	23.5012
1613	23.5012
1614	23.5012
1615	23.5012
1616	64.6923
1617	23.5012
1618	64.6923
1619	23.5012
1620	64.6923
1621	64.6923
1622	64.6923
1623	64.6923
1624	5.56528
1625	11.462
1626	11.462
1627	64.6923
1628	11.462
1629	5.56528
1630	23.5012
1631	64.6923
1632	23.5012
1633	11.462
1634	23.5012
1635	23.5012
1636	64.6923
1637	64.6923
1638	64.6923
1639	11.462
1640	64.6923
1641	64.6923
1642	11.462
1643	23.5012
1644	11.462
1645	23.5012
1646	64.6923
1647	23.5012
1648	23.5012
1649	23.5012
1650	11.462
1651	5.56528
1652	11.462
1653	11.462
1654	23.5012
1655	5.56528
1656	11.462
1657	11.462
1658	23.5012
1659	23.5012
1660	23.5012
1661	23.5012
1662	23.5012
1663	23.5012
1664	23.5012
1665	23.5012
1666	23.5012
1667	23.5012
1668	23.5012
1669	64.6923
1670	23.5012
1671	64.6923
1672	5.56528
1673	11.462
1674	23.5012
1675	23.5012
1676	11.462
1677	5.56528
1678	23.5012
1679	23.5012
1680	23.5012
1681	5.56528
1682	5.56528
1683	5.56528
1684	64.6923
1685	23.5012
1686	5.56528
1687	64.6923
1688	5.56528
1689	5.56528
1690	23.5012
1691	5.56528
1692	5.56528
1693	5.56528
1694	5.56528
1695	5.56528
1696	64.6923
1697	64.6923
1698	23.5012
1699	23.5012
1700	64.6923
1701	64.6923
1702	5.56528
1703	64.6923
1704	5.56528
1705	5.56528
1706	5.56528
1707	64.6923
1708	64.6923
1709	64.6923
1710	64.6923
1711	64.6923
1712	64.6923
1713	0
1714	0
1715	0
1716	0
1717	0
1718	0
1719	0
1720	0
1721	0
1722	0
1723	0
1724	0
1725	0
1726	0
1727	0
1728	0
1729	0
1730	0
1731	0
1732	0
1733	0
1734	0
1735	0
1736	0
1737	0
1738	0
1739	0
1740	0
1741	0
1742	0
1743	0
1744	0
1745	0
1746	0
1747	0
1748	0
1749	0
1750	0
1751	0
1752	0
1753	0
1754	0
1755	0
1756	0
1757	0
1758	0
1759	0
1760	0
1761	0
1762	0
1763	0
1764	0
1765	0
1766	0
1767	0
1768	0
1769	0
1770	0
1771	0
1772	0
1773	0
1774	0
1775	0
1776	0
1777	0
1778	0
1779	0
1780	0
1781	0
1782	0
1783	0
1784	0
1785	0
1786	0
1787	0
1788	0
1789	0
1790	0
1791	0
1792	0
1793	0
1794	0
1795	0
1796	0
1797	0
1798	0
1799	0
1800	64.6923
1801	23.5012
1802	64.6923
1803	23.5012
1804	64.6923
1805	5.56528
1806	23.5012
1807	64.6923
1808	64.6923
1809	64.6923
1810	23.5012
1811	64.6923
1812	64.6923
1813	64.6923
1814	64.6923
1815	11.462
1816	11.462
1817	11.462
1818	11.462
1819	11.462
1820	11.462
1821	64.6923
1822	11.462
1823	23.5012
1824	11.462
1825	64.6923
1826	11.462
1827	11.462
1828	11.462
1829	23.5012
1830	64.6923
1831	11.462
1832	11.462
1833	11.462
1834	11.462
1835	11.462
1836	23.5012
1837	64.6923
1838	11.462
1839	11.462
1840	11.462
1841	11.462
1842	11.462
1843	11.462
1844	11.462
1845	11.462
1846	64.6923
1847	64.6923
1848	11.462
1849	11.462
1850	11.462
1851	11.462
1852	11.462
1853	64.6923
1854	23.5012
1855	23.5012
1856	11.462
1857	23.5012
1858	23.5012
1859	23.5012
1860	23.5012
1861	23.5012
1862	23.5012
1863	23.5012
1864	23.5012
1865	23.5012
1866	23.5012
1867	64.6923
1868	23.5012
1869	23.5012
1870	23.5012
1871	23.5012
1872	23.5012
1873	23.5012
1874	23.5012
1875	23.5012
1876	23.5012
1877	64.6923
1878	5.56528
1879	64.6923
1880	11.462
1881	5.56528
1882	5.56528
1883	5.56528
1884	5.56528
1885	23.5012
1886	64.6923
1887	11.462
1888	5.56528
1889	11.462
1890	11.462
1891	11.462
1892	11.462
1893	23.5012
1894	5.56528
1895	11.462
1896	64.6923
1897	64.6923
1898	64.6923
1899	5.56528
1900	5.56528
1901	23.5012
1902	5.56528
1903	64.6923
1904	5.56528
1905	64.6923
1906	23.5012
1907	23.5012
1908	5.56528
1909	23.5012
1910	64.6923
1911	0
1912	0
1913	0
1914	0
1915	0
1916	0
1917	0
1918	0
1919	0
1920	0
1921	0
1922	0
1923	0
1924	0
1925	0
1926	0
1927	0
1928	0
1929	0
1930	0
1931	0
1932	0
1933	0
1934	0
1935	0
1936	0
1937	0
1938	0
1939	0
1940	0
1941	0
1942	0
1943	0
1944	0
1945	0
1946	0
1947	0
1948	0
1949	0
1950	0
1951	0
1952	0
1953	0
1954	0
1955	0
1956	0
1957	0
1958	0
1959	0
1960	0
1961	0
1962	0
1963	0
1964	0
1965	0
1966	0
1967	0
1968	0
1969	0
1970	0
1971	0
1972	0
1973	0
1974	0
1975	0
1976	0
1977	0
1978	0
1979	0
1980	0
1981	0
1982	0
1983	61.5161
1984	0
1985	0
1986	0
1987	0
1988	0
1989	0
1990	0
1991	0
1992	0
1993	0
1994	0
1995	0
1996	0
1997	0
1998	0
[truncated: 120,939 more rows]
