# Supplementary material for: Wildfire precursors show complementary predictability in different timescales
Source: Nat Commun. 2023 Oct 26;14:6829. doi: 10.1038/s41467-023-42597-5 (PMC10603132; doi:10.1038/s41467-023-42597-5)
Supplement: Supplementary file 3 — Source Data [file 41467_2023_42597_MOESM3_ESM.zip › Source Data/Source Data Fig2/Fig2c(top-down).xlsx]

## Sheet: Sheet1
	TL
0	30.4617
1	0
2	0
3	0
4	0
5	30.4617
6	0
7	0
8	30.4617
9	30.4617
10	0
11	23.2412
12	23.2412
13	23.2412
14	23.2412
15	23.2412
16	23.2412
17	23.2412
18	23.2412
19	30.4617
20	0
21	0
22	0
23	0
24	0
25	0
26	0
27	0
28	0
29	0
30	0
31	0
32	30.4617
33	30.4617
34	30.4617
35	30.4617
36	23.2412
37	30.4617
38	30.4617
39	30.4617
40	23.2412
41	30.4617
42	23.2412
43	23.2412
44	23.2412
45	0
46	0
47	0
48	0
49	0
50	0
51	0
52	0
53	0
54	0
55	0
56	0
57	0
58	0
59	30.4617
60	30.4617
61	30.4617
62	30.4617
63	23.2412
64	30.4617
65	23.2412
66	23.2412
67	23.2412
68	23.2412
69	23.2412
70	23.2412
71	23.2412
72	23.2412
73	23.2412
74	0
75	0
76	0
77	0
78	0
79	0
80	0
81	0
82	0
83	0
84	0
85	0
86	30.4617
87	23.2412
88	30.4617
89	30.4617
90	23.2412
91	30.4617
92	30.4617
93	0
94	0
95	0
96	0
97	0
98	0
99	0
100	0
101	0
102	0
103	0
104	0
105	0
106	0
107	30.4617
108	30.4617
109	30.4617
110	30.4617
111	30.4617
112	0
113	0
114	0
115	0
116	0
117	0
118	30.4617
119	30.4617
120	0
121	0
122	0
123	0
124	0
125	0
126	0
127	0
128	0
129	0
130	0
131	0
132	0
133	0
134	0
135	0
136	0
137	0
138	0
139	0
140	30.4617
141	30.4617
142	30.4617
143	30.4617
144	30.4617
145	30.4617
146	30.4617
147	30.4617
148	30.4617
149	30.4617
150	30.4617
151	30.4617
152	30.4617
153	30.4617
154	30.4617
155	30.4617
156	30.4617
157	30.4617
158	30.4617
159	0
160	0
161	30.4617
162	0
163	0
164	30.4617
165	0
166	0
167	0
168	0
169	0
170	0
171	0
172	0
173	0
174	0
175	0
176	0
177	0
178	0
179	0
180	0
181	0
182	0
183	0
184	0
185	30.4617
186	30.4617
187	30.4617
188	30.4617
189	30.4617
190	30.4617
191	30.4617
192	30.4617
193	30.4617
194	30.4617
195	30.4617
196	30.4617
197	30.4617
198	30.4617
199	30.4617
200	30.4617
201	30.4617
202	30.4617
203	30.4617
204	30.4617
205	30.4617
206	30.4617
207	0
208	30.4617
209	30.4617
210	0
211	0
212	0
213	0
214	0
215	0
216	30.4617
217	30.4617
218	30.4617
219	0
220	0
221	0
222	0
223	0
224	0
225	0
226	0
227	0
228	0
229	0
230	30.4617
231	30.4617
232	30.4617
233	30.4617
234	30.4617
235	30.4617
236	30.4617
237	30.4617
238	30.4617
239	30.4617
240	30.4617
241	30.4617
242	30.4617
243	30.4617
244	30.4617
245	30.4617
246	30.4617
247	30.4617
248	30.4617
249	30.4617
250	30.4617
251	30.4617
252	30.4617
253	30.4617
254	30.4617
255	30.4617
256	30.4617
257	0
258	0
259	0
260	30.4617
261	0
262	0
263	0
264	0
265	0
266	0
267	0
268	0
269	0
270	0
271	30.4617
272	30.4617
273	30.4617
274	30.4617
275	30.4617
276	30.4617
277	30.4617
278	30.4617
279	30.4617
280	30.4617
281	30.4617
282	30.4617
283	30.4617
284	30.4617
285	30.4617
286	30.4617
287	30.4617
288	30.4617
289	30.4617
290	30.4617
291	30.4617
292	30.4617
293	0
294	0
295	0
296	0
297	0
298	0
299	0
300	0
301	0
302	0
303	0
304	30.4617
305	30.4617
306	30.4617
307	30.4617
308	30.4617
309	30.4617
310	30.4617
311	30.4617
312	30.4617
313	30.4617
314	30.4617
315	30.4617
316	30.4617
317	30.4617
318	30.4617
319	30.4617
320	30.4617
321	30.4617
322	30.4617
323	30.4617
324	0
325	0
326	0
327	0
328	0
329	0
330	0
331	0
332	0
333	0
334	0
335	0
336	0
337	0
338	0
339	0
340	0
341	0
342	0
343	0
344	0
345	0
346	0
347	30.4617
348	30.4617
349	30.4617
350	30.4617
351	30.4617
352	30.4617
353	30.4617
354	30.4617
355	30.4617
356	30.4617
357	30.4617
358	30.4617
359	30.4617
360	30.4617
361	30.4617
362	30.4617
363	30.4617
364	30.4617
365	23.2412
366	23.2412
367	23.2412
368	0
369	0
370	0
371	0
372	0
373	0
374	0
375	0
376	0
377	0
378	0
379	0
380	0
381	0
382	0
383	0
384	0
385	0
386	0
387	0
388	0
389	0
390	0
391	0
392	0
393	0
394	0
395	0
396	0
397	0
398	0
399	0
400	0
401	0
402	30.4617
403	30.4617
404	30.4617
405	30.4617
406	30.4617
407	30.4617
408	30.4617
409	30.4617
410	30.4617
411	30.4617
412	30.4617
413	0
414	30.4617
415	30.4617
416	30.4617
417	0
418	30.4617
419	30.4617
420	30.4617
421	0
422	0
423	0
424	0
425	0
426	0
427	0
428	0
429	0
430	0
431	0
432	0
433	0
434	0
435	0
436	0
437	0
438	0
439	0
440	0
441	0
442	0
443	0
444	0
445	0
446	0
447	0
448	0
449	0
450	0
451	0
452	0
453	0
454	0
455	0
456	0
457	0
458	0
459	0
460	0
461	0
462	0
463	0
464	0
465	30.4617
466	30.4617
467	30.4617
468	30.4617
469	30.4617
470	30.4617
471	30.4617
472	30.4617
473	30.4617
474	30.4617
475	30.4617
476	30.4617
477	0
478	30.4617
479	30.4617
480	30.4617
481	30.4617
482	30.4617
483	30.4617
484	30.4617
485	30.4617
486	30.4617
487	30.4617
488	30.4617
489	30.4617
490	23.2412
491	23.2412
492	30.4617
493	30.4617
494	23.2412
495	0
496	0
497	0
498	0
499	0
500	0
501	0
502	0
503	0
504	0
505	0
506	0
507	0
508	0
509	0
510	0
511	0
512	0
513	0
514	0
515	0
516	0
517	0
518	0
519	0
520	0
521	0
522	0
523	0
524	0
525	0
526	0
527	0
528	0
529	0
530	0
531	0
532	0
533	0
534	0
535	0
536	0
537	0
538	0
539	0
540	0
541	0
542	0
543	0
544	0
545	0
546	0
547	0
548	0
549	30.4617
550	30.4617
551	30.4617
552	30.4617
553	30.4617
554	30.4617
555	30.4617
556	30.4617
557	30.4617
558	30.4617
559	30.4617
560	30.4617
561	30.4617
562	30.4617
563	30.4617
564	30.4617
565	30.4617
566	30.4617
567	30.4617
568	30.4617
569	30.4617
570	30.4617
571	30.4617
572	30.4617
573	30.4617
574	30.4617
575	30.4617
576	30.4617
577	30.4617
578	30.4617
579	30.4617
580	30.4617
581	30.4617
582	30.4617
583	30.4617
584	30.4617
585	30.4617
586	30.4617
587	30.4617
588	30.4617
589	30.4617
590	0
591	30.4617
592	30.4617
593	30.4617
594	30.4617
595	23.2412
596	0
597	0
598	0
599	0
600	0
601	0
602	0
603	0
604	0
605	0
606	0
607	0
608	0
609	0
610	0
611	36.5923
612	0
613	0
614	0
615	0
616	0
617	0
618	0
619	0
620	0
621	0
622	0
623	0
624	0
625	0
626	0
627	0
628	0
629	0
630	0
631	0
632	0
633	0
634	0
635	0
636	0
637	0
638	0
639	0
640	0
641	0
642	0
643	0
644	0
645	0
646	0
647	0
648	0
649	0
650	0
651	0
652	0
653	0
654	30.4617
655	30.4617
656	30.4617
657	30.4617
658	0
659	30.4617
660	30.4617
661	30.4617
662	30.4617
663	30.4617
664	30.4617
665	30.4617
666	30.4617
667	23.2412
668	23.2412
669	23.2412
670	30.4617
671	23.2412
672	30.4617
673	30.4617
674	30.4617
675	30.4617
676	30.4617
677	30.4617
678	30.4617
679	30.4617
680	30.4617
681	30.4617
682	30.4617
683	30.4617
684	30.4617
685	30.4617
686	30.4617
687	0
688	30.4617
689	30.4617
690	0
691	30.4617
692	0
693	0
694	0
695	0
696	0
697	0
698	0
699	0
700	0
701	0
702	0
703	0
704	0
705	0
706	0
707	0
708	0
709	0
710	0
711	0
712	0
713	0
714	0
715	0
716	0
717	0
718	0
719	0
720	0
721	0
722	0
723	0
724	0
725	0
726	0
727	0
728	0
729	0
730	0
731	0
732	0
733	0
734	0
735	0
736	0
737	0
738	0
739	0
740	0
741	0
742	0
743	0
744	36.5923
745	0
746	0
747	0
748	0
749	0
750	0
751	0
752	0
753	0
754	0
755	0
756	0
757	0
758	23.2412
759	30.4617
760	30.4617
761	30.4617
762	30.4617
763	30.4617
764	30.4617
765	30.4617
766	30.4617
767	0
768	30.4617
769	30.4617
770	30.4617
771	30.4617
772	30.4617
773	30.4617
774	30.4617
775	30.4617
776	30.4617
777	30.4617
778	30.4617
779	30.4617
780	30.4617
781	30.4617
782	30.4617
783	30.4617
784	23.2412
785	30.4617
786	0
787	30.4617
788	30.4617
789	30.4617
790	30.4617
791	30.4617
792	30.4617
793	30.4617
794	30.4617
795	30.4617
796	30.4617
797	30.4617
798	30.4617
799	30.4617
800	30.4617
801	30.4617
802	0
803	30.4617
804	30.4617
805	30.4617
806	30.4617
807	30.4617
808	30.4617
809	23.2412
810	30.4617
811	30.4617
812	30.4617
813	30.4617
814	0
815	0
816	30.4617
817	0
818	0
819	0
820	0
821	0
822	0
823	0
824	0
825	0
826	0
827	0
828	0
829	0
830	0
831	0
832	0
833	0
834	0
835	0
836	0
837	0
838	0
839	0
840	0
841	0
842	0
843	0
844	0
845	0
846	0
847	0
848	0
849	0
850	0
851	0
852	0
853	0
854	0
855	0
856	0
857	0
858	0
859	0
860	0
861	0
862	0
863	0
864	0
865	0
866	0
867	0
868	0
869	0
870	0
871	0
872	0
873	0
874	0
875	0
876	0
877	0
878	0
879	0
880	30.4617
881	30.4617
882	23.2412
883	30.4617
884	30.4617
885	30.4617
886	30.4617
887	30.4617
888	30.4617
889	30.4617
890	30.4617
891	30.4617
892	30.4617
893	30.4617
894	30.4617
895	30.4617
896	30.4617
897	30.4617
898	30.4617
899	30.4617
900	30.4617
901	30.4617
902	30.4617
903	30.4617
904	30.4617
905	30.4617
906	30.4617
907	30.4617
908	30.4617
909	30.4617
910	30.4617
911	30.4617
912	30.4617
913	30.4617
914	30.4617
915	30.4617
916	30.4617
917	30.4617
918	30.4617
919	30.4617
920	30.4617
921	30.4617
922	30.4617
923	30.4617
924	30.4617
925	30.4617
926	30.4617
927	0
928	30.4617
929	0
930	0
931	30.4617
932	30.4617
933	30.4617
934	0
935	0
936	0
937	0
938	0
939	0
940	0
941	0
942	0
943	0
944	0
945	0
946	0
947	0
948	0
949	0
950	0
951	0
952	0
953	0
954	0
955	0
956	0
957	0
958	0
959	0
960	0
961	0
962	0
963	0
964	0
965	0
966	0
967	0
968	0
969	0
970	0
971	0
972	0
973	0
974	0
975	0
976	0
977	0
978	0
979	0
980	0
981	0
982	0
983	36.5923
984	36.5923
985	36.5923
986	0
987	36.5923
988	36.5923
989	0
990	36.5923
991	30.4617
992	30.4617
993	30.4617
994	30.4617
995	30.4617
996	30.4617
997	30.4617
998	30.4617
999	30.4617
1000	23.2412
1001	30.4617
1002	30.4617
1003	30.4617
1004	30.4617
1005	30.4617
1006	0
1007	30.4617
1008	23.2412
1009	30.4617
1010	30.4617
1011	30.4617
1012	30.4617
1013	30.4617
1014	30.4617
1015	30.4617
1016	30.4617
1017	30.4617
1018	30.4617
1019	30.4617
1020	30.4617
1021	30.4617
1022	30.4617
1023	23.2412
1024	30.4617
1025	30.4617
1026	30.4617
1027	30.4617
1028	30.4617
1029	30.4617
1030	30.4617
1031	30.4617
1032	30.4617
1033	30.4617
1034	30.4617
1035	23.2412
1036	30.4617
1037	30.4617
1038	30.4617
1039	30.4617
1040	30.4617
1041	30.4617
1042	30.4617
1043	30.4617
1044	30.4617
1045	30.4617
1046	30.4617
1047	30.4617
1048	30.4617
1049	30.4617
1050	30.4617
1051	30.4617
1052	30.4617
1053	23.2412
1054	30.4617
1055	30.4617
1056	30.4617
1057	30.4617
1058	30.4617
1059	30.4617
1060	30.4617
1061	0
1062	30.4617
1063	0
1064	30.4617
1065	30.4617
1066	30.4617
1067	30.4617
1068	0
1069	57.8781
1070	0
1071	0
1072	0
1073	0
1074	0
1075	0
1076	0
1077	0
1078	0
1079	0
1080	0
1081	0
1082	0
1083	0
1084	0
1085	0
1086	0
1087	0
1088	0
1089	0
1090	0
1091	0
1092	0
1093	0
1094	0
1095	0
1096	0
1097	0
1098	0
1099	36.5923
1100	0
1101	0
1102	0
1103	0
1104	0
1105	0
1106	0
1107	0
1108	0
1109	36.5923
1110	36.5923
1111	36.5923
1112	36.5923
1113	36.5923
1114	36.5923
1115	0
1116	0
1117	36.5923
1118	36.5923
1119	0
1120	0
1121	0
1122	0
1123	0
1124	30.4617
1125	30.4617
1126	30.4617
1127	0
1128	30.4617
1129	30.4617
1130	30.4617
1131	0
1132	30.4617
1133	30.4617
1134	30.4617
1135	30.4617
1136	30.4617
1137	23.2412
1138	0
1139	30.4617
1140	30.4617
1141	30.4617
1142	30.4617
1143	30.4617
1144	30.4617
1145	30.4617
1146	30.4617
1147	30.4617
1148	23.2412
1149	30.4617
1150	30.4617
1151	30.4617
1152	30.4617
1153	30.4617
1154	30.4617
1155	30.4617
1156	30.4617
1157	0
1158	30.4617
1159	30.4617
1160	30.4617
1161	30.4617
1162	30.4617
1163	0
1164	30.4617
1165	30.4617
1166	30.4617
1167	30.4617
1168	30.4617
1169	30.4617
1170	30.4617
1171	30.4617
1172	30.4617
1173	30.4617
1174	30.4617
1175	30.4617
1176	23.2412
1177	30.4617
1178	30.4617
1179	30.4617
1180	0
1181	30.4617
1182	30.4617
1183	30.4617
1184	30.4617
1185	30.4617
1186	30.4617
1187	0
1188	23.2412
1189	30.4617
1190	0
1191	23.2412
1192	23.2412
1193	30.4617
1194	23.2412
1195	30.4617
1196	30.4617
1197	30.4617
1198	30.4617
1199	23.2412
1200	30.4617
1201	30.4617
1202	23.2412
1203	30.4617
1204	0
1205	23.2412
1206	30.4617
1207	30.4617
1208	30.4617
1209	0
1210	30.4617
1211	30.4617
1212	23.2412
1213	0
1214	0
1215	0
1216	0
1217	0
1218	0
1219	0
1220	0
1221	0
1222	0
1223	0
1224	0
1225	0
1226	0
1227	0
1228	0
1229	0
1230	0
1231	0
1232	0
1233	0
1234	0
1235	0
1236	0
1237	0
1238	0
1239	0
1240	0
1241	0
1242	0
1243	0
1244	0
1245	0
1246	0
1247	0
1248	0
1249	0
1250	0
1251	0
1252	0
1253	0
1254	0
1255	0
1256	0
1257	0
1258	36.5923
1259	36.5923
1260	0
1261	0
1262	36.5923
1263	36.5923
1264	36.5923
1265	0
1266	0
1267	36.5923
1268	36.5923
1269	36.5923
1270	36.5923
1271	36.5923
1272	36.5923
1273	0
1274	0
1275	0
1276	0
1277	0
1278	0
1279	0
1280	0
1281	0
1282	0
1283	0
1284	0
1285	0
1286	30.4617
1287	30.4617
1288	30.4617
1289	30.4617
1290	30.4617
1291	30.4617
1292	30.4617
1293	30.4617
1294	30.4617
1295	30.4617
1296	30.4617
1297	23.2412
1298	23.2412
1299	30.4617
1300	23.2412
1301	0
1302	0
1303	0
1304	30.4617
1305	30.4617
1306	30.4617
1307	30.4617
1308	30.4617
1309	0
1310	30.4617
1311	30.4617
1312	23.2412
1313	30.4617
1314	30.4617
1315	30.4617
1316	30.4617
1317	23.2412
1318	23.2412
1319	30.4617
1320	30.4617
1321	30.4617
1322	30.4617
1323	30.4617
1324	30.4617
1325	23.2412
1326	30.4617
1327	23.2412
1328	30.4617
1329	30.4617
1330	30.4617
1331	30.4617
1332	30.4617
1333	30.4617
1334	30.4617
1335	23.2412
1336	23.2412
1337	23.2412
1338	23.2412
1339	0
1340	23.2412
1341	23.2412
1342	23.2412
1343	23.2412
1344	23.2412
1345	23.2412
1346	30.4617
1347	23.2412
1348	23.2412
1349	30.4617
1350	30.4617
1351	23.2412
1352	30.4617
1353	30.4617
1354	30.4617
1355	0
1356	0
1357	23.2412
1358	30.4617
1359	30.4617
1360	30.4617
1361	23.2412
1362	0
1363	23.2412
1364	0
1365	0
1366	30.4617
1367	30.4617
1368	23.2412
1369	23.2412
1370	30.4617
1371	0
1372	0
1373	0
1374	0
1375	0
1376	0
1377	0
1378	0
1379	0
1380	0
1381	0
1382	0
1383	0
1384	0
1385	0
1386	0
1387	0
1388	0
1389	0
1390	0
1391	0
1392	0
1393	0
1394	0
1395	0
1396	0
1397	0
1398	0
1399	0
1400	0
1401	0
1402	0
1403	0
1404	0
1405	0
1406	0
1407	0
1408	0
1409	0
1410	0
1411	0
1412	0
1413	0
1414	0
1415	36.5923
1416	0
1417	0
1418	0
1419	0
1420	36.5923
1421	36.5923
1422	36.5923
1423	0
1424	36.5923
1425	0
1426	36.5923
1427	36.5923
1428	36.5923
1429	0
1430	36.5923
1431	0
1432	0
1433	0
1434	0
1435	0
1436	0
1437	0
1438	0
1439	0
1440	0
1441	0
1442	0
1443	0
1444	0
1445	0
1446	30.4617
1447	30.4617
1448	30.4617
1449	30.4617
1450	30.4617
1451	30.4617
1452	30.4617
1453	30.4617
1454	23.2412
1455	23.2412
1456	23.2412
1457	23.2412
1458	0
1459	0
1460	23.2412
1461	0
1462	30.4617
1463	0
1464	30.4617
1465	30.4617
1466	30.4617
1467	30.4617
1468	30.4617
1469	0
1470	23.2412
1471	0
1472	0
1473	30.4617
1474	30.4617
1475	23.2412
1476	23.2412
1477	30.4617
1478	30.4617
1479	23.2412
1480	23.2412
1481	0
1482	0
1483	23.2412
1484	30.4617
1485	0
1486	30.4617
1487	30.4617
1488	23.2412
1489	0
1490	0
1491	0
1492	23.2412
1493	0
1494	23.2412
1495	30.4617
1496	30.4617
1497	30.4617
1498	30.4617
1499	30.4617
1500	23.2412
1501	30.4617
1502	30.4617
1503	23.2412
1504	23.2412
1505	30.4617
1506	30.4617
1507	30.4617
1508	23.2412
1509	30.4617
1510	30.4617
1511	30.4617
1512	30.4617
1513	30.4617
1514	30.4617
1515	0
1516	23.2412
1517	30.4617
1518	30.4617
1519	0
1520	30.4617
1521	23.2412
1522	0
1523	0
1524	23.2412
1525	0
1526	0
1527	30.4617
1528	23.2412
1529	30.4617
1530	30.4617
1531	0
1532	0
1533	0
1534	0
1535	0
1536	0
1537	0
1538	0
1539	0
1540	0
1541	0
1542	0
1543	0
1544	0
1545	0
1546	0
1547	0
1548	0
1549	0
1550	0
1551	0
1552	0
1553	0
1554	0
1555	0
1556	0
1557	0
1558	0
1559	0
1560	0
1561	0
1562	0
1563	0
1564	0
1565	0
1566	0
1567	0
1568	0
1569	0
1570	0
1571	0
1572	0
1573	36.5923
1574	36.5923
1575	0
1576	36.5923
1577	36.5923
1578	36.5923
1579	36.5923
1580	36.5923
1581	36.5923
1582	36.5923
1583	36.5923
1584	36.5923
1585	36.5923
1586	36.5923
1587	36.5923
1588	36.5923
1589	36.5923
1590	0
1591	0
1592	0
1593	36.5923
1594	36.5923
1595	36.5923
1596	36.5923
1597	36.5923
1598	0
1599	0
1600	0
1601	0
1602	0
1603	0
1604	0
1605	0
1606	0
1607	0
1608	0
1609	0
1610	30.4617
1611	30.4617
1612	30.4617
1613	30.4617
1614	30.4617
1615	30.4617
1616	30.4617
1617	23.2412
1618	30.4617
1619	23.2412
1620	30.4617
1621	23.2412
1622	23.2412
1623	23.2412
1624	23.2412
1625	0
1626	0
1627	0
1628	23.2412
1629	0
1630	0
1631	30.4617
1632	23.2412
1633	30.4617
1634	0
1635	30.4617
1636	30.4617
1637	23.2412
1638	23.2412
1639	23.2412
1640	0
1641	23.2412
1642	23.2412
1643	0
1644	30.4617
1645	0
1646	30.4617
1647	23.2412
1648	30.4617
1649	30.4617
1650	30.4617
1651	0
1652	0
1653	0
1654	0
1655	30.4617
1656	0
1657	0
1658	0
1659	30.4617
1660	30.4617
1661	30.4617
1662	30.4617
1663	30.4617
1664	30.4617
1665	30.4617
1666	30.4617
1667	30.4617
1668	30.4617
1669	30.4617
1670	23.2412
1671	30.4617
1672	23.2412
1673	0
1674	0
1675	30.4617
1676	30.4617
1677	0
1678	0
1679	30.4617
1680	30.4617
1681	30.4617
1682	0
1683	0
1684	0
1685	23.2412
1686	30.4617
1687	0
1688	23.2412
1689	0
1690	0
1691	30.4617
1692	0
1693	0
1694	0
1695	0
1696	0
1697	23.2412
1698	23.2412
1699	30.4617
1700	30.4617
1701	23.2412
1702	23.2412
1703	0
1704	23.2412
1705	0
1706	0
1707	0
1708	23.2412
1709	23.2412
1710	23.2412
1711	23.2412
1712	23.2412
1713	23.2412
1714	0
1715	0
1716	0
1717	0
1718	36.5923
1719	0
1720	0
1721	0
1722	0
1723	0
1724	0
1725	0
1726	0
1727	0
1728	0
1729	0
1730	0
1731	0
1732	0
1733	0
1734	0
1735	0
1736	0
1737	0
1738	0
1739	0
1740	0
1741	36.5923
1742	0
1743	0
1744	0
1745	0
1746	0
1747	0
1748	0
1749	0
1750	0
1751	0
1752	0
1753	36.5923
1754	0
1755	0
1756	36.5923
1757	0
1758	36.5923
1759	36.5923
1760	0
1761	36.5923
1762	36.5923
1763	36.5923
1764	36.5923
1765	36.5923
1766	36.5923
1767	36.5923
1768	36.5923
1769	36.5923
1770	36.5923
1771	36.5923
1772	36.5923
1773	36.5923
1774	36.5923
1775	0
1776	36.5923
1777	36.5923
1778	36.5923
1779	36.5923
1780	36.5923
1781	0
1782	0
1783	0
1784	0
1785	0
1786	0
1787	0
1788	0
1789	0
1790	0
1791	0
1792	0
1793	0
1794	0
1795	0
1796	0
1797	0
1798	0
1799	0
1800	0
1801	23.2412
1802	30.4617
1803	23.2412
1804	30.4617
1805	23.2412
1806	0
1807	30.4617
1808	23.2412
1809	23.2412
1810	23.2412
1811	30.4617
1812	23.2412
1813	23.2412
1814	23.2412
1815	23.2412
1816	0
1817	0
1818	0
1819	0
1820	0
1821	0
1822	23.2412
1823	0
1824	30.4617
1825	0
1826	23.2412
1827	0
1828	0
1829	0
1830	30.4617
1831	23.2412
1832	0
1833	0
1834	0
1835	0
1836	0
1837	30.4617
1838	23.2412
1839	0
1840	0
1841	0
1842	0
1843	0
1844	0
1845	0
1846	0
1847	23.2412
1848	23.2412
1849	0
1850	0
1851	0
1852	0
1853	0
1854	23.2412
1855	30.4617
1856	30.4617
1857	0
1858	30.4617
1859	30.4617
1860	30.4617
1861	30.4617
1862	30.4617
1863	30.4617
1864	30.4617
1865	30.4617
1866	30.4617
1867	30.4617
1868	23.2412
1869	30.4617
1870	30.4617
1871	30.4617
1872	30.4617
1873	30.4617
1874	30.4617
1875	30.4617
1876	30.4617
1877	30.4617
1878	23.2412
1879	0
1880	23.2412
1881	0
1882	0
1883	0
1884	0
1885	0
1886	30.4617
1887	23.2412
1888	0
1889	0
1890	0
1891	0
1892	0
1893	0
1894	30.4617
1895	0
1896	0
1897	23.2412
1898	23.2412
1899	23.2412
1900	0
1901	0
1902	30.4617
1903	0
1904	23.2412
1905	0
1906	23.2412
1907	30.4617
1908	30.4617
1909	0
1910	30.4617
1911	23.2412
1912	0
1913	0
1914	0
1915	0
1916	0
1917	0
1918	0
1919	0
1920	0
1921	0
1922	0
1923	0
1924	0
1925	0
1926	0
1927	0
1928	0
1929	0
1930	0
1931	0
1932	0
1933	0
1934	0
1935	0
1936	0
1937	0
1938	0
1939	0
1940	0
1941	0
1942	0
1943	0
1944	0
1945	0
1946	0
1947	0
1948	0
1949	0
1950	0
1951	0
1952	0
1953	0
1954	0
1955	0
1956	0
1957	0
1958	0
1959	0
1960	0
1961	0
1962	0
1963	0
1964	0
1965	0
1966	0
1967	0
1968	0
1969	0
1970	0
1971	36.5923
1972	36.5923
1973	0
1974	36.5923
1975	36.5923
1976	36.5923
1977	36.5923
1978	36.5923
1979	36.5923
1980	36.5923
1981	36.5923
1982	36.5923
1983	36.5923
1984	0
1985	36.5923
1986	36.5923
1987	36.5923
1988	36.5923
1989	36.5923
1990	36.5923
1991	36.5923
1992	36.5923
1993	36.5923
1994	0
1995	0
1996	0
1997	0
1998	0
[truncated: 130,261 more rows]
