# Supplementary material for: Wildfire precursors show complementary predictability in different timescales
Source: Nat Commun. 2023 Oct 26;14:6829. doi: 10.1038/s41467-023-42597-5 (PMC10603132; doi:10.1038/s41467-023-42597-5)
Supplement: Supplementary file 3 — Source Data [file 41467_2023_42597_MOESM3_ESM.zip › Source Data/Source Data Fig2/Fig2b.xlsx]

## Sheet: Sheet1
Region	Global	Europe	Asia	North America	South America	Africa	Australia
Top-down Time Lag	9	0	16.6	1.6	4.3	9.7	0.5
Bottom-up Time Lag	46.8	67.1	57.4	67.8	4.7	36.3	8.7
